# Supplementary material for: Identification, Structural Characterization and Gene Expression Analysis of Members of the Nuclear Factor-Y Family in Chickpea (Cicer arietinum L.) under Dehydration and Abscisic Acid Treatments
Source: Int J Mol Sci. 2018 Oct 23;19(11):3290. doi: 10.3390/ijms19113290 (PMC6275023; doi:10.3390/ijms19113290)
Supplement: Supplementary file 1 [file ijms-19-03290-s001.zip]

Archive with 4 entries (3 files):
- Supplementary data/
- Supplementary data/Chu et al_Dataset 1_1810_Final.docx
- Supplementary data/Chu et al_Figure S1_1810_Final.pdf
- Supplementary data/Chu et al_Tables S1-S4_1810_Final.xls
