# Supplementary material for: Identification, Structural Characterization and Gene Expression Analysis of Members of the Nuclear Factor-Y Family in Chickpea (Cicer arietinum L.) under Dehydration and Abscisic Acid Treatments
Source: Int J Mol Sci. 2018 Oct 23;19(11):3290. doi: 10.3390/ijms19113290 (PMC6275023; doi:10.3390/ijms19113290)
Supplement: Supplementary file 1 [file ijms-19-03290-s001.zip › Supplementary data/Chu et al_Tables S1-S4_1810_Final.xls]

## Sheet: Supplementary Table S1
Supplementary Table S1. Summary of the members of NF-Y genes in plant species
#	Plant species	NF-YAs	NF-YBs	NF-YCs
1	Triticum aestivum	10	11	14
2	Oryza sativa	11	13	16
3	Brachypodium distachyon	7	17	12
4	Arabidopsis thaliana	10	13	13
5	Setaria italica	10	15	14
6	Vitis vinifera	8	18	8
7	Zea mays	14	18	18
8	Sorghum bicolor	8	11	14
9	Phaseolus vulgaris	9	14	7
10	Brassica napus	14	14	5
11	Glycine max	21	32	15
12	Solanum lycopersicum	10	29	20
13	Ricinus communis	6	12	7
14	Citrus sinensis	6	11	5
15	Cicer arietinum	8	21	11

## Sheet: Supplementary Table S2
Supplementary Table S2. Stress- and hormone-related cis-regulatory elements in the promoter regions of 40 CaNF-Y genes.
Gene name	Stress-related cis-regulatory elements											Hormone- related cis-regulatory elements
	MBS1	DRE2,3	MYCR4,5	T/G Box2,3	EE2,3	NACR4,5	CE32,3	LTRE1	ICEr24,5	HSE1	TC-rich repeats1	ABRE1,6	ERE1	GARE-motif1	P-box1	TGA-element1	TCA-element1	TGACG-motif1	CGTCA-motif1
	MYB-binding site	Dehydration responsive element	MYC-binding site	T/G Box	Evening element	Binding site of drought-inducible NAC transcription factors	Coupling element 3	Cis-acting element involved in low temperature responsiveness	Induction of CBF expression region 2	Cis-acting element involved in heat stress responsiveness	Cis-acting element involved in defense and stress responsiveness	Cis-acting element involved in the abscisic acid responsiveness	Ethylene responsive element	Gibberellin responsive element	Gibberellin responsive element	Auxin responsive element	Cis-acting element involved in salicylic acid responsiveness	Cis-acting regulatory element involved in the MeJA-responsiveness	Cis-acting regulatory element involved in the MeJA-responsiveness
	CAACTG or TAACTG	GCCGAC or ACCGAC	CACATG	CACGTT	AATATC	CACGCA	CACGCG	CCGAAA	ACTCCG	AAAAAATTTC	GTTTTCTTAC or ATTTTCTTCA	CACGTG or TACGTG	ATTTCAAA	AAACAGA or TCTGTTG	GCCTTTTGAGT	AACGAC	CAGAAAAGGA or GAGAAGAATA	TGACG	CGTCA
CaNF-YA01			Y		Y							Y	Y	Y		Y
CaNF-YA02	Y		Y								Y
CaNF-YA03		Y	Y											Y
CaNF-YA04	Y	Y	Y									Y				Y
CaNF-YA05	Y									Y	Y				Y
CaNF-YA06					Y					Y				Y			Y	Y
CaNF-YA07										Y	Y						Y	Y
CaNF-YA08						Y											Y
CaNF-YB01				Y								Y						Y	Y
CaNF-YB02					Y
CaNF-YB03		Y										Y		Y				Y
CaNF-YB04					Y		Y		Y		Y								Y
CaNF-YB05		Y			Y					Y	Y						Y	Y
CaNF-YB06	Y													Y		Y	Y
CaNF-YB07																	Y		Y
CaNF-YB08					Y						Y				Y
CaNF-YB09	Y									Y						Y	Y		Y
CaNF-YB10										Y	Y	Y					Y	Y	Y
CaNF-YB11																		Y
CaNF-YB12					Y	Y				Y	Y			Y
CaNF-YB13	Y													Y				Y
CaNF-YB14
CaNF-YB15					Y													Y
CaNF-YB16	Y		Y							Y	Y
CaNF-YB17					Y			Y						Y					Y
CaNF-YB18					Y					Y
CaNF-YB19	Y		Y							Y								Y
CaNF-YB20				Y		Y			Y	Y				Y					Y
CaNF-YB21					Y					Y	Y		Y				Y		Y
CaNF-YC01	Y		Y							Y
CaNF-YC02					Y			Y						Y
CaNF-YC03					Y					Y
CaNF-YC04			Y								Y	Y		Y			Y	Y
CaNF-YC05					Y							Y							Y
CaNF-YC06	Y									Y
CaNF-YC07					Y		Y			Y	Y							Y
CaNF-YC08									Y	Y	Y							Y	Y
CaNF-YC09											Y
CaNF-YC10	Y	Y	Y		Y							Y		Y
CaNF-YC11		Y			Y					Y								Y	Y
The core sequences of CRE were obtained from 1PlantCARE, 2Mathiyalaganet al. (2010), 3Maruyama et al. (2012), 4Abe et al. (2003), 5Yamaguchi-Shinozaki et al. (2005), 6Nakashima et al., (2013)

## Sheet: Supplementary Table S3
Supplementary Table S3. List of primers for quantitative expression of predicted CaNF-Y genes.
#	Primers	Sequences
1	CaNF-YA01-F	GGTCAAATTCCTTTCCAGCA		The Initiation factor 4a (IF4a) gene (FL512356) was used in this study as reference gene (Garg et al. 2010)
2	CaNF-YA01-R	ACGTCTCGATGAGACATCCC		Garg R, Sahoo A, Tyagi AK, Jain M (2010) Validation of internal control genes for quantitative gene expression studies in chickpea (Cicer arietinum L.). Biochem Biophys Res Commun 396:283-288 doi:10.1016/j.bbrc.2010.04.079
3	CaNF-YA02-F	GAGCTTGTTCTGCTTCCAGATT
4	CaNF-YA02-R	TCTGTGGGGTCATGTGTAGAAG
5	CaNF-YA03-F	ACGTCGTAAGCCCTACATGC
6	CaNF-YA03-R	TTGTGTTCAAGAAACGACCG
7	CaNF-YA04-F	TCAGGGTCAGAAGTCACTAGCA
8	CaNF-YA04-R	TCCCAAAGAGTGGACAGAAGAT
9	CaNF-YA05-F	CTCTGGTCCCGTCATGTCTT
10	CaNF-YA05-R	CCCCTTCATCCACTCTTTCA
11	CaNF-YA06-F	GAGAGTGCACTTGATTGACGTGTG
12	CaNF-YA06-R	TGGTTTCTCTCTCTCTCTGTGCTTG
13	CaNF-YA07-F	CAGGTTTTGAAAGCCAAAGC
14	CaNF-YA07-R	TTTCTCTGGCATGCTGTCAC
15	CaNF-YA08-F	GCACAAAACAGCTTTCACAGTC
16	CaNF-YA08-R	GACCCAGAGCCAGATTGATTAC
17	CaNF-YB02-F	GAGTGAAGCTTCGGAGAAATGT
18	CaNF-YB02-R	GTGTTGCTAAAGCCCAACAA
19	CaNF-YB04-F	CGTCCACCCAAAGAAACACT
20	CaNF-YB04-R	TATCTGGTGGACACGTGGAA
21	CaNF-YB10-F	AGAAGCCAAAGAAACGATGC
22	CaNF-YB10-R	CGTCTTGCGTTTCTCCTTGT
23	CaNF-YB11-F	TAGCGAGGCGAGTGAGAAAT
24	CaNF-YB11-R	GCCATTGCCCATAACAAATC
25	CaNF-YB14-F	TAACGTGAGCCGCATAATGA
26	CaNF-YB14-R	TGAACCGTTTCTTTCGCTTC
27	CaNF-YB16-F	GAGGATCCAACTAGGCAAAT
28	CaNF-YB16-R	AGACAAGAAAACCTTGACCC
29	CaNF-YB20-F	CCGTTTCACTCATTCCCACT
30	CaNF-YB20-R	CTCGGAGAGTGTTTTCCAGC
31	CaNF-YC02-F	TTGCTTCTGCTGTTATAGCC
32	CaNF-YC02-R	CCATTTCCATGAGAGTGCT
33	CaNF-YC04-F	TAAGGGAACTGCAATGGGG
34	CaNF-YC04-R	CTCTGATCGCAATGGACCTT
35	CaNF-YC10-F	GATGATATCAGGTGTGGCA
36	CaNF-YC10-R	CCAAGACCTTCTTGTAAGTTCC
37	IF 4a-F	TGGACCAGAACACTAGGGACATT
38	IF 4a-R	AAACACGGGAAGACCCAGAA

## Sheet: Supplementary Table S4
Supplementary Table S4. Summary of expression profiles of 18 predicted CaNF-Y genes under dehydration and ABA treatment in leaves and/or roots.
#	Gene	Dehydration			ABA		ABA responsiveness
		Leaves		Roots	Leaves	Roots
1	CaNF-YA01						ABA dependent
2	CaNF-YA02						ABA dependent
3	CaNF-YA03						ABA dependent
4	CaNF-YA04						ABA independent
5	CaNF-YA05						ABA dependent
6	CaNF-YA06						ABA dependent
7	CaNF-YA07						ABA dependent
8	CaNF-YA08						ABA independent
9	CaNF-YB02						ABA independent
10	CaNF-YB04						ABA dependent
11	CaNF-YB10						ABA dependent
12	CaNF-YB11						ABA independent
13	CaNF-YB14						ABA dependent
14	CaNF-YB16						ABA dependent
15	CaNF-YB20						ABA dependent
16	CaNF-YC02						ABA independent
17	CaNF-YC04						ABA independent
18	CaNF-YC10						ABA dependent
